# Supplementary material for: Membrane-Disrupting Activity of Cobra Cytotoxins Is Determined by Configuration of the N-Terminal Loop
Source: Toxins (Basel). 2022 Dec 20;15(1):6. doi: 10.3390/toxins15010006 (PMC9866941; doi:10.3390/toxins15010006)
Supplement: Supplementary file 1 [file toxins-15-00006-s001.zip]

Archive with 1 entries (1 files):
- toxins-2080489-supplementary-done.docx
